# Supplementary material for: New records of Lophoproctus coecus Pocock, 1894 (Diplopoda, Polyxenida, Lophoproctidae) extend the range of the genus Lophoproctus
Source: Zookeys. 2015 Jun 30;(510):209–22. doi: 10.3897/zookeys.510.8668 (PMC4523774; doi:10.3897/zookeys.510.8668)
Supplement: Supplementary material 1 — Record details of all Lophoproctus collections. [file zookeys-510-209-s001.xlsx]

## Sheet: Sheet1
Genus	Species	Specimens	Region/ Country	Location	Lat DN	Lat MN	Long DE	Long ME	Lat/long source	Habitat details if given	Source of data/ reference	Collector, if known	Date collected if recorded	Repository, if known	Registration	Further information
Lophoproctus	coecus	1	Italy	Lazio, Tivoli	41	57	12	47	Google Earth	cave	Slide label	Verhoeff	not recorded	Zoological State Collection, Munich	ZSM/Myr-20031594	originally identified as L. lucidus
Lophoproctus	coecus	2 in bits	Italy	Molise, Isernia	41	36	14	14	Google Earth	cave	Condé 1982, Nguyen Duy-Jacquemin 1993	Verhoeff	not recorded	Zoological State Collection, Munich	ZSM/Myr 20031595	originally identified as L. lucidus; Condé 1978 refers to this slide saying definitely not lucidus.
Lophoproctus	coecus	1 ♀ 12 pr. legs	Italy	Abruzzo, Teramo	42	40	13	42	Google Earth	cave	Condé 1982, Nguyen Duy-Jacquemin 1993	Verhoeff	not recorded	Zoological State Collection, Munich	ZSM/Myr-20031596	originally identified as L. lucidus; Condé 1978 Condé 1978 refers to this slide saying definitely not lucidus.
Lophoproctus	coecus	2	Italy	Portofino, Genova, Liguria, ,	44	18	9	13	Google Earth	in an olive grove under stones in clusters	Slide label	Verhoeff	not recorded	Zoological State Collection, Munich	ZSM/Myr-20031597	originally identified as L. lucidus
Lophoproctus	coecus	1 + molt	Italy	Liguria, Genova, Portofino,	44	18	9	13	Google Earth		Slide label	Verhoeff	not recorded	Zoological State Collection, Munich	ZSM/Myr-20031598	originally identified as L. lucidus
Lophoproctus	coecus	molt	Italy	not given							Slide label	Verhoeff	not recorded	Zoological State Collection, Munich	ZSM/Myr-20031599	originally identified as L. lucidus
Lophoproctus	coecus	2	Italy	Toscana, Livorno, Elba	42	47	10	12	Google Earth		Slide label	Verhoeff	not recorded	Zoological State Collection, Munich	ZSM/Myr-20031600	originally identified as L. lucidus
Lophoproctus	coecus	1	Italy	Lombardia, Brescia, Vestone, Chiesetal	45	32	10	16	Google Earth		Slide label	Verhoeff	not recorded	Zoological State Collection, Munich	ZSM/Myr-20031601	originally identified as L. lucidus
Lophoproctus	coecus	1	Italy	Molise, Isernia	41	36	14	14	Google Earth		Slide label	Verhoeff	not recorded	Zoological State Collection, Munich	ZSM/Myr-20031602	originally identified as L. lucidus
Lophoproctus	coecus	2 imm	Italy	Liguria, Ferrania	44	21	8	19	Google Earth		Slide label	Verhoeff	not recorded	Zoological State Collection, Munich	ZSM/Myr-20031603	originally identified as L. lucidus
Lophoproctus	coecus	1 + bits	Italy	Liguria, Genova, Mele	44	27	8	45	Google Earth		Slide label	Verhoeff	not recorded	Zoological State Collection, Munich	ZSM/Myr-20031604	originally identified as L. lucidus
Lophoproctus	coecus	4-5 bits	Italy	Lazio, Viterbo, Soriano, Monte Cimino	42	24	12	12	Google Earth		Slide label	Verhoeff	not recorded	Zoological State Collection, Munich	ZSM/Myr-20031605	originally identified as L. lucidus
Lophoproctus	coecus	1 + imm	Italy	Toscana, Grosseto, Porto Santo Stefano	42	26	11	7	Google Earth		Slide label	Verhoeff	not recorded	Zoological State Collection, Munich	ZSM/Myr-20031606	originally identified as L. lucidus
Lophoproctus	coecus	1	Italy	Veneto, Vicenza	45	33	11	32	Google Earth		Slide label	Verhoeff	not recorded	Zoological State Collection, Munich	ZSM/Myr-20031607	originally identified as L. lucidus
Lophoproctus	coecus	2	Italy	Liguria, Ferrania	44	21	8	19	Google Earth		Slide label	Verhoeff	not recorded	Zoological State Collection, Munich	ZSM/Myr-20031608	originally identified as L. lucidus
Lophoproctus	coecus	1	Italy	Liguria, Savona, Santuario	44	21	8	26	Google Earth		Slide label	Verhoeff	not recorded	Zoological State Collection, Munich	ZSM/Myr-20031609	originally identified as L. lucidus
Lophoproctus	coecus	2	Italy	Frigido (River), Toscana	44	3	10	9	Google Earth	from under stones at a mill ruin	Slide label; Verhoeff 1921	Verhoeff	7–21 April 1907	Zoological State Collection, Munich	ZSM/Myr-20031610	originally identified as L. lucidus
Lophoproctus	coecus	6	Italy	illegible							Slide label	Verhoeff	not recorded	Zoological State Collection, Munich	ZSM/Myr-20031611	originally identified as L. lucidus
Lophoproctus	coecus	1	Italy	Campania, Napoli, Capri, No 27	40	33	14	13	Google Earth		Slide label	Verhoeff	not recorded	Zoological State Collection, Munich	ZSM/Myr-20031612	originally identified as L. lucidus
Lophoproctus	coecus	4 + 2 bits	Crimea	Nikita Botanical Garden Cape Martyan, near Yalta	44	30	34	14	Google Earth		n/a	M.S. Ghilarov	1947-11-04	Zoological Museum of Moscow
Lophoproctus	coecus	1	Crimea	Gurzuf, Yalta	44	33	34	17	Google Earth		n/a	M.S. Ghilarov	Jun-Sep 1947	Zoological Museum of Moscow
Lophoproctus	coecus	1	Crimea	Gurzuf, Yalta	44	33	34	17	Google Earth		n/a	M.S. Ghilarov	Jun-Sep 1947	Zoological Museum of Moscow
Lophoproctus	coecus	3	Russia	Krasnodar province,, Utrish Nature Reserve	44	44	37	25	Google Earth	oak-hornbeam forest	n/a	I. Tuf	2013-06-15	Zoological Museum of Moscow
Lophoproctus	coecus	7 + case	Russia	Krasnodar province, Utrish Nature Reserve	44	44	37	25	Google Earth	oak-hornbeam forest	n/a	I. Tuf	2013-06-14	Zoological Museum of Moscow
Lophoproctus	coecus	1	Russia	Krasnodar province, Goryachy Klyuch, Mtn ridge, Markotkh plateau	44	42	38	12	Google Earth		n/a	M.S. Ghilarov	1956-07-03	Zoological Museum of Moscow
Lophoproctus	coecus	2	Russia	Krasnodar province, Sochi, Dagomys	43	39	39	39	Google Earth	Quercus shrub, Carpinus, Fagus etc	n/a	S. Golovatch	1983-05-18	Zoological Museum of Moscow
Lophoproctus	coecus	6	Russia	Krasnodar province,, on road 2 km N of Dagomys	43	40	39	37	provided by collector	Quercus forest litter	n/a	M. Potapov	2014-06-02	Zoological Museum of Moscow		funnel extraction
Lophoproctus	coecus	39	Russia	Krasnodar province, Sochi, ca 8 km from Khosta, cave "Our Lady"	43	34	39	55	Google Earth	Buxus, Fagus, Acer etc, forest near entrance , litter and under stones	n/a	S. Golovatch	1985-05-16	Zoological Museum of Moscow
Lophoproctus	coecus	1	Russia	Krasnodar province Sochi region, Khosta	43	31	39	52	Google Earth	Sambucus	n/a	M.S. Ghilarov	1956-06-26	Zoological Museum of Moscow
Lophoproctus	coecus	2	Russia	Abkhazia, Gumista River, Bobcai east	43	4	41	0	Google Earth	forest litter	n/a	J. Bohàc	1982-06-05	Zoological Museum of Moscow
Lophoproctus	coecus	1	Georgia	Adjaria, envions of Keda	41	36	41	57	Google Earth	Picea and deciduous forest	n/a	A. Druk	1975-10-01	Zoological Museum of Moscow
Lophoproctus	coecus	3	Georgia	Borzhomi district, 8km SE of Akhaldaba, Nedzura River valley	41	53	43	31	Google Earth	Picea, Carpinus and Fagus forest, litter , logs	n/a	S. Golovatch	1983-05-12	Zoological Museum of Moscow
Lophoproctus	coecus	2	Kyrgyzstan	Fergana Mountain range, environs of Yarodar, Arslanbob	40	23	71	50	Google Earth	Dry limestone slopes with grass, under stones	n/a	K. Eskov	1983-09-28	Zoological Museum of Moscow
Lophoproctus	coecus	1 damaged	Iran	Sari, Mazanderan province	36	34	53	4	Google Earth	Quercus & Carpinus forest	n/a	M. Mehrafrooz	2013-04-11	Zoological Museum of Moscow
Lophoproctus	coecus SYNTYPES; MALE LECTOTYPE	9 (1 ♂, 3 ♀ adults, 2 imm, rest in bits)	Italy	Nervi, suburb of Genova.	44	23	8	3	Google Earth	On the open hill-side behind the town,beneath stones, alt. 4–500 ft.	Pocock 1894; Nguyen Duy-Jacquemin 1993
Lophoproctus	coecus	3	Italy	Finale Ligure, Grotta di San Antonino	44	12	8	19	Google Earth		Nguyen Duy-Jacquemin 1993	Ascenso	1950
Lophoproctus	coecus	1 ♂, 3 ♀s	Italy	Finale Ligure, Grotta di San Antonio (= Antonino)	44	12	8	19	Google Earth			Comotti Baldan	1986-08-13	Coll. Mus. Civ. Sci. Nat., Bergamo
Lophoproctus	coecus	1 ♀	Italy	Finalborgo, Grotta di Arma do Rian	44	12	4	8	Google Earth		Nguyen Duy-Jacquemin 1993	Franciscolo	1952-03-16	Coll. Mus. Civ. St. Nat., Milano
Lophoproctus	coecus	4 ♂, 9 ♀	Italy	Zannone , Ponziane Islands	40	58	13	3	Google Earth		Condé 1978, Nguyen Duy-Jacquemin 1993		28 & 29 Jan-66,26 & 27 Feb-66, 17 Jan-66
Lophoproctus	coecus	not given	Italy	grotta di Nettuno,, Porto Conte, Alghero, Sardinia	40	36	14	13	Google Earth		Condé (1978)	B. Condé	1955-10-04
Lophoproctus	coecus	"many"	Italy	Villa Pamphyli	41	53	12	27	Google Earth	on the ground in plant debris,in both forests and open places	Silvestri 1894a; identified Nguyen Duy-Jacquemin 1993	Silvestri	November 1893	Muséum national d'Histoire naturelle, Paris
Lophoproctus	jeanneli	2 + imm	France	Corsica	42	3	9	0	Google Earth		Slide label	Verhoeff	not recorded	Zoological State Collection, Munich	ZSM/Myr-20031615	originally identified as L. lucidus
Lophoproctus	jeanneli TYPE	2 + 3 imm	France	Baume du Colombier , commune de Roquefort-les Pins, Canton de Bar-sur-le-Loup (Dept Alpes-Maritimes)	43	40	7	4	Google Earth		Bröleman 1910	not given	17 Set 1905, 27 Sep 1908
Lophoproctus	jeanneli	1	France	Grotte de la Chèvre d'Or, canton de Bar-sur-le-Loup (Dept Alpes-Maritimes)	43	41	7	4	Google Earth		Condé 1989	V. Aellen	1987-11-25
Lophoproctus	jeanneli	100+	Spain	Barcelona, city park, alt. 15 m	41	23	2	11	Google Earth		Condé 1954 (Majorca)	Condé	1950-09-01
Lophoproctus	jeanneli	1 adult, 1 imm (stadium IV)	France	Corsica, Lower Gravona River, left bank of western arm of river, opposite Canapajolo	41	57	8	49	Google Earth		Condé 1953	Condé				alt. 30 m
Lophoproctus	jeanneli	1 imm stadium V	France	Corsica, Pointe de Porticcio, South coast golfe d'Ajaccio	41	53	8	48	Google Earth		Condé 1953	Condé				ait. 15 m.
Lophoproctus	jeanneli	2 ♂ adults, 1 stade VI (10 pl)	France	Corsica,Togna, commune de Sari-di-PortoVecchio: on edge ravine, and garden well, alt 250 m	41	51	9	23	Google Earth		Condé 1953	Condé
Lophoproctus	jeanneli	not given	Spain	Cueva de la Moriguilla (Vilacarrilo), Andalucia	37	53	2W	58 W	Google Earth	found in cave	Golovatch & Mauries 2013; . ID'd by M. Nguyen Duy-Jacquemin
Lophoproctus	jeanneli	2 ♀	Spain	Balearic Islands, Mallorca, Esporlas nr Palma, at irrigation canal overgrown with dry compact rootlets	39	40	2	35	Google Earth	irrigation canal overgrown with dry felting compact rootlet	Conde 1955	J. Pagés	17 Aug–12Sep 1954
Lophoproctus	jeanneli	1 ♀	Lebanon	Near Dékouané 7 Km east Beirut,	33	53	35	33	Google Earth		Condé 1954, Nguyen Duy-Jacquemin 1993, ID ??	Rev.. P. J. corset	1952-04-01
Lophoproctus	jeanneli	1	Italy	Capri, nr. Bagno di Tiberio, beach	40	34	14	14	Google Earth	on beach	Condé 1969, 1989	Verhoeff	prior to 1952			Verhoeff (1952) originally described specimens as L. lateralis, possibly a subspecies of jeanneli
Lophoproctus	jeanneli	not known	Malta	Malta	35	55	14	27	Google Earth		passsing mention in Nguyen Duy-Jacquemin 1993;	Silvestri?
Lophoproctus	jeanneli	1 ad ♀	Israel	Tel Dan	33	15	35	39	Google Earth		Condé and Nguyen Duy-Jacquemin 1970	G. Levy	1963-12-26
Lophoproctus	pagesi TYPE	3	Spain	Balearic Islands, Mallorca , Cueva de Genova near to Palma,	39	34	2	36	Google Earth	in detritus (plant debris, pieces of paper etc.)	Condé 1982
Lophoproctus	pagesi	1	Spain	Balearic Islands, Mallorca, Cueva de Bellver, neighboring cave at Palma	39	34	2	38	Google Earth		Nguyen Duy-Jacquemin 1993
Lophoproctus	cf. pagesi	3	Portugal	“Gruta do Fumo”, Parque Natural da Arrábida	38	28	9W	04 W	Google Earth		Cardoso et al. 2008, Nguyen Duy-Jacquemin 2014	Cardoso & Rasteiro
Lophoproctus	lucidus TYPE	large number	France	Pyrénées-Orientales, Palalda (now Amelie -les Bain -Palalda) France	42	29	2	40	Google Earth	In the soil under the plant debris in oak woods	Chalande 1888	Chalande	not given
Lophoproctus	lucidus	1	France	cave Gourgue (Canton Aspet) (Haute-Garonne)	43	3	0	45	Google Earth		Brölemann 1910	Brölemann	1908-07-23	Muséum national d'Histoire naturelle, Paris
Lophoproctus	lucidus	4	France	Baumo de las Fadas, Canton du Barjac, Dept du Gard							Brölemann 1910	Brölemann	1909-08-26	Muséum national d'Histoire naturelle, Paris
Lophoproctus	lucidus		France	Banyuls sur Mer	42	30	3	7	Google Earth		Nguyen Duy-Jacquemin 1993	Brölemann		Muséum national d'Histoire naturelle, Paris
Lophoproctus	lucidus	3 ♀	France	Hyères	43	7	6	7	Google Earth		Nguyen Duy-Jacquemin 1993	A. Dollfus		Bristish NH museum
Lophoproctus	lucidus	5	France	cold glasshouse, La Parc Phoenix, Nice	43	40	7	13	Google Earth	Cold Greenhouse	Unpublished, ID. M. Short	JM Lemaire
Lophoproctus	lucidus	not known	Tunisia	El Ghazalaf, Ariana, nr. Tunis	36	53	10	11	GPS reading by collector	garden of private House in earth, beneath Cydonia tree.	Pers Comm N., Akkari, Unpublished, Identified by Nguyen Duy-Jacquemin			N. Akkari
Lophoproctus	lucidus	not given	Tunisia	North western Tunisia in Souk el Arba, Jendouba district	36	30	3	46	Google Earth		Silvestri 1896	Silvestri	30 Mar 1896
Lophoproctus	lucidus	not given	Algeria	La Pérouse (now known as Tamentfoust), port at Dar El Beïda district of Algiers	36	48	8W	14 W	Google Earth	in dry seaweed above high water mark	Seurat 1930, Conde 1954
Lophoproctus	lucidus	6	Morocco	Marrakech, Morocco, Jardin de l' Aguedal, near the mechouar	31	36	7W	59 W	Google Earth		Condé 1954	P. Remy	10–12 Aug 1950
Lophoproctus	lucidus	110	Morocco	Marrakech, Morocco, Jardin de la Bahia	31	37	8W	59 W	Google Earth		Condé 1954	P. Remy	10–12 Aug 1950
Lophoproctus	lucidus	7	Morocco	Marrakech, Parc de la Villa Majorelle	31	38	9W	0W	Google Earth	under flower pots and stones	Condé 1954	P. Remy	10–12 Aug 1950
Lophoproctus	lucidus	not known	France	Ariège	42	56	1	26	Google Earth		Nguyen Duy-Jacquemin 2000	Nguyen Duy-Jacquemin		Muséum national d'Histoire naturelle, Paris
Lophoproctus	lucidus	not known	France	Albères	42	31	2	56	Google Earth		Condé 1950	Brolemann	1926	Muséum national d'Histoire naturelle, Paris
Lophoproctus	lucidus /coecus ?	"a number"	Italy	Woods near Bevagna, Umbria	42	56	12	37	Google Earth	in meadow and forest	Silvestri 1894a	Silvestri	late October, 1893
Lophoproctus	lucidus /coecus ?	"several"	Italy	Woods at Madama and Acquacetosa, near Rome	41	56	12	28	Google Earth	on the ground in plant debris,in both forests and open places	Silvestri 1894a	Silvestri	November 1893
Lophoproctus	lucidus /coecus ?	1	Italy	At Colle Pezzo, base of M. Martano, Umbria	42	48	9	34	Google Earth		Silvestri 1894a	Silvestri	15 Oct 1893
Lophoproctus	lucidus /coecus ?	not given	Italy	Medol Casello, Lombardy	46	10	14	42	Google Earth	in floor of cave	Nguyen Duy-Jacquemin 1993; Manfredi, 1940	various, unnamed	1935-1940	Museum of Natural History in Milan
Lophoproctus	lucidus /coecus ?	not known	Italy	Sicily	37	37	9	1	Google Earth		Silvestri 1898	Silvestri
Lophoproctus	lucidus /coecus ?	1	Italy	Mt. Schignano	45	55	14	6	Google Earth	In soil among plant debris, not only in forests, but also in open places.	Silvestri 1894a	Silvestri	15 Oct 1893
Lophoproctus	lucidus /coecus ?	2 ♀	Italy	St Remo	43	48	53	8	Google Earth	in olive terraces under stones	Verhoeff 1921	Verhoeff	7-21 Apr 1907
Lophoproctus	lucidus /coecus ?	2 ♀	Italy	Pegli	44	26	8	19	Google Earth	creek valley	Verhoeff 1921	Verhoeff	7-21 Apr 1907
Lophoproctus	lucidus /coecus ?	not known	Italy	Massa, Carrara	44	2	10	8	Google Earth	in sandstone gorge	Verhoeff 1921	Verhoeff	7-21 Apr 1907
Lophoproctus	lucidus /coecus ?	not known	Italy	St. Margherita	44	20	9	13	Google Earth	in the chestnut woods	Verhoeff 1921	Verhoeff	7-21 Apr 1907
Lophoproctus	sp.	1 ( poorly preserved)	Italy	Ciminà (Aspromonte), Calabria	38	15	16	8	Google Earth	320 m	Strasser 1970	G. Osella	25.Oct.66	Museo Civico di Stori anaturale di Verona		originally identified as L. lucidus
Lophoproctus	sp.	"a few"	Italy	Syracuse, Sicily	37	3	15	16	Google Earth	<600 m	Strasser 1970	Institute of Zoology of Catania	1962 -68	Museo Civico di Stori anaturale di Verona		originally identified as L. lucidus
Lophoproctus	sp.	not given	France	Marine de Sisco, Corsica	42	48	9	29	Google Earth		Verhoeff 1943	P. Remy	1942-09-03			originally identified as L. lucidus
Lophoproctus	sp.	5 ad., 7 subad.	Bulgaria	Kalimantsi, South Pirin Mountains	43	17	27	43	Google Earth	in nests of 2 ant species: Tetramorium caespitum, Camponotus aethiops (1 ad only)	Stoev & Lapeva-Gjonova (2006)	A. Lapeva-Gjonova	2003-03-01			ID Nguyen Duy-Jacquemin, Lophoproctus sp. Tullgren funel extraction
Lophoproctus	sp.?	not given	Romania	Pădurea Comorova	43	52	28	35	Google Earth		Tabacaru (1966)		_x0003__x0002_			reported as L. lucidus
Lophoproctus	sp.?	not given	Romania	Mangalia	43	49	28	34	Google Earth		Tabacaru (1966)		1963-11-20			reported as L. lucidus
Lophoproctus	sp.?	not given	Romania	Pădurea Hagieni	43	48	26	28	Google Earth		Tabacaru (1966)		1963-05-17			reported as L. lucidus
Lophoproctus	sp.?	not given	Romania	Canaraua de pe Graniţă - comuna Băneasa	44	3	28	5	Google Earth		Tabacaru (1966)	M.Dumitrescu Tr. Orghidan, J. Tanasachi, M. Georgescu	1962-08-02			reported as L. lucidus
Lophoproctus	sp.?	not given	Romania	Cave Gura Dobrogii - litoclazic	44	29	28	32	Google Earth		Tabacaru (1966)	M.Dumitrescu Tr. Orghidan, J. Tanasachi, M. Georgescu	1963-06-17			reported as L. lucidus
Lophoproctus	sp.?	not given	Romania	Casian	44	30	28	29	Google Earth		Tabacaru (1966)	M.Dumitrescu Tr. Orghidan, J. Tanasachi, M. Georgescu	27 jul-62, 7 May-63, 30 Aug-64			reported as L. lucidus
Lophoproctus	sp.?	not given	Romania	Cave Gura Dobrogii , entrance	44	29	28	32	Google Earth	Cave entrance	Tabacaru (1966)	M.Dumitrescu Tr. Orghidan, J. Tanasachi, M. Georgescu	1963-09-17			reported as L. lucidus
